# Supplementary material for: Data Reduction Methodology for Dynamic Characteristic Extraction in Photoplethysmogram
Source: Sensors (Basel). 2025 Oct 8;25(19):6232. doi: 10.3390/s25196232 (PMC12526808; doi:10.3390/s25196232)
Supplement: Supplementary file 1 [file sensors-25-06232-s001.zip]

Archive with 1 entries (1 files):
- sensors-3826611-supplementary.pdf
